# Supplementary material for: The shape of cancer relapse: Topological data analysis predicts recurrence in paediatric acute lymphoblastic leukaemia
Source: PLoS Comput Biol. 2023 Aug 14;19(8):e1011329. doi: 10.1371/journal.pcbi.1011329 (PMC10468039; doi:10.1371/journal.pcbi.1011329)
Supplement: S1 Data — (CSV) [file pcbi.1011329.s002.csv]

	AUC	OOB	TPR	TNR	PPV	NPV	FPR	FNR	FDR	ACC
CD10-CD13	0.6	0.52	0.5	0.6	0.48	0.6	0.4	0.5	0.52	0.55
CD10-CD19	0.35	0.61	0.3	0.5	0.32	0.44	0.5	0.7	0.68	0.41
CD10-CD20	0.56	0.54	0.36	0.65	0.52	0.51	0.35	0.64	0.48	0.52
CD10-CD22	0.7	0.59	0.6	0.73	0.71	0.71	0.27	0.4	0.29	0.67
CD10-CD3	0.47	0.59	0.36	0.62	0.41	0.54	0.38	0.64	0.59	0.5
CD10-CD33	0.57	0.52	0.5	0.62	0.51	0.61	0.38	0.5	0.49	0.56
CD10-CD34	0.74	0.39	0.66	0.68	0.63	0.73	0.32	0.34	0.37	0.67
CD10-CD38	0.57	0.56	0.5	0.55	0.42	0.6	0.45	0.5	0.58	0.53
CD10-CD45	0.5	0.46	0.26	0.72	0.44	0.54	0.28	0.74	0.56	0.51
CD10-CD58	0.45	0.51	0.5	0.37	0.39	0.43	0.63	0.5	0.61	0.43
CD10-CD66	0.34	0.63	0.24	0.52	0.2	0.44	0.48	0.76	0.8	0.39
CD10-IGM	0.39	0.48	0.34	0.52	0.36	0.48	0.48	0.66	0.64	0.44
CD10-cyCD3	0.33	0.65	0.22	0.47	0.22	0.42	0.53	0.78	0.78	0.35
CD10-cyMPO	0.54	0.55	0.48	0.58	0.46	0.59	0.42	0.52	0.54	0.54
CD10-cyTDT	0.52	0.44	0.34	0.63	0.43	0.54	0.37	0.66	0.57	0.5
CD13-CD19	0.34	0.56	0.22	0.57	0.3	0.45	0.43	0.78	0.7	0.41
CD13-CD20	0.35	0.56	0.3	0.6	0.45	0.49	0.4	0.7	0.55	0.46
CD13-CD22	0.61	0.48	0.48	0.6	0.56	0.57	0.4	0.52	0.44	0.55
CD13-CD3	0.38	0.6	0.36	0.53	0.35	0.45	0.47	0.64	0.65	0.45
CD13-CD33	0.47	0.54	0.36	0.5	0.37	0.46	0.5	0.64	0.63	0.44
CD13-CD34	0.46	0.54	0.46	0.5	0.46	0.51	0.5	0.54	0.54	0.48
CD13-CD38	0.42	0.59	0.4	0.5	0.4	0.49	0.5	0.6	0.6	0.45
CD13-CD45	0.51	0.56	0.44	0.58	0.42	0.59	0.42	0.56	0.58	0.52
CD13-CD58	0.56	0.61	0.42	0.67	0.53	0.57	0.33	0.58	0.47	0.55
CD13-CD66	0.34	0.65	0.24	0.48	0.21	0.41	0.52	0.76	0.79	0.37
CD13-IGM	0.39	0.69	0.32	0.48	0.3	0.43	0.52	0.68	0.7	0.41
CD13-cyCD3	0.48	0.53	0.36	0.6	0.44	0.53	0.4	0.64	0.56	0.49
CD13-cyMPO	0.62	0.49	0.48	0.68	0.56	0.61	0.32	0.52	0.44	0.59
CD13-cyTDT	0.39	0.54	0.36	0.53	0.41	0.49	0.47	0.64	0.59	0.45
CD19-CD20	0.65	0.51	0.5	0.72	0.62	0.66	0.28	0.5	0.38	0.62
CD19-CD22	0.62	0.55	0.46	0.7	0.53	0.63	0.3	0.54	0.47	0.59
CD19-CD3	0.5	0.5	0.34	0.62	0.48	0.51	0.38	0.66	0.51	0.49
CD19-CD33	0.45	0.54	0.46	0.47	0.46	0.51	0.53	0.54	0.54	0.46
CD19-CD34	0.61	0.4	0.46	0.63	0.53	0.57	0.37	0.54	0.47	0.55
CD19-CD38	0.58	0.5	0.56	0.48	0.49	0.53	0.52	0.44	0.51	0.52
CD19-CD45	0.42	0.62	0.42	0.45	0.4	0.45	0.55	0.58	0.6	0.44
CD19-CD58	0.56	0.58	0.44	0.6	0.46	0.58	0.4	0.56	0.54	0.53
CD19-CD66	0.62	0.42	0.5	0.6	0.52	0.62	0.4	0.5	0.48	0.55
CD19-IGM	0.62	0.44	0.54	0.67	0.57	0.66	0.33	0.46	0.43	0.61
CD19-cyCD3	0.52	0.56	0.46	0.6	0.53	0.56	0.4	0.54	0.47	0.54
CD19-cyMPO	0.53	0.58	0.4	0.65	0.53	0.57	0.35	0.6	0.47	0.54
CD19-cyTDT	0.58	0.44	0.46	0.67	0.57	0.64	0.33	0.54	0.43	0.57
CD20-CD22	0.63	0.53	0.42	0.63	0.48	0.57	0.37	0.58	0.52	0.54
CD20-CD3	0.6	0.54	0.48	0.67	0.58	0.62	0.33	0.52	0.42	0.58
CD20-CD33	0.5	0.46	0.42	0.57	0.45	0.54	0.43	0.58	0.55	0.5
CD20-CD34	0.51	0.48	0.42	0.55	0.42	0.54	0.45	0.58	0.58	0.49
CD20-CD38	0.55	0.53	0.3	0.7	0.42	0.55	0.3	0.7	0.58	0.52
CD20-CD45	0.61	0.55	0.38	0.78	0.63	0.62	0.22	0.62	0.37	0.6
CD20-CD58	0.52	0.55	0.32	0.63	0.41	0.52	0.37	0.68	0.59	0.49
CD20-CD66	0.44	0.54	0.44	0.62	0.5	0.57	0.38	0.56	0.5	0.54
CD20-IGM	0.59	0.54	0.54	0.63	0.6	0.61	0.37	0.46	0.4	0.59
CD20-cyCD3	0.6	0.43	0.44	0.65	0.51	0.59	0.35	0.56	0.49	0.55
CD20-cyMPO	0.7	0.41	0.52	0.73	0.65	0.66	0.27	0.48	0.35	0.64
CD20-cyTDT	0.55	0.46	0.36	0.73	0.52	0.58	0.27	0.64	0.48	0.56
CD22-CD3	0.49	0.59	0.34	0.7	0.48	0.56	0.3	0.66	0.52	0.54
CD22-CD33	0.55	0.57	0.5	0.63	0.54	0.61	0.37	0.5	0.46	0.57
CD22-CD34	0.7	0.49	0.52	0.72	0.64	0.64	0.28	0.48	0.36	0.63
CD22-CD38	0.6	0.42	0.48	0.58	0.51	0.56	0.42	0.52	0.49	0.54
CD22-CD45	0.5	0.5	0.44	0.57	0.43	0.57	0.43	0.56	0.57	0.51
CD22-CD58	0.31	0.66	0.32	0.45	0.33	0.41	0.55	0.68	0.67	0.39
CD22-CD66	0.34	0.68	0.26	0.48	0.22	0.43	0.52	0.74	0.78	0.38
CD22-IGM	0.5	0.59	0.34	0.77	0.54	0.59	0.23	0.66	0.46	0.57
CD22-cyCD3	0.34	0.59	0.38	0.43	0.36	0.44	0.57	0.62	0.64	0.41
CD22-cyMPO	0.41	0.66	0.52	0.48	0.46	0.57	0.52	0.48	0.54	0.5
CD22-cyTDT	0.57	0.53	0.48	0.65	0.52	0.63	0.35	0.52	0.48	0.57
CD3-CD33	0.51	0.55	0.46	0.48	0.42	0.51	0.52	0.54	0.58	0.47
CD3-CD34	0.59	0.46	0.52	0.75	0.68	0.66	0.25	0.48	0.32	0.65
CD3-CD38	0.41	0.64	0.36	0.58	0.42	0.53	0.42	0.64	0.58	0.48
CD3-CD45	0.53	0.63	0.32	0.62	0.41	0.52	0.38	0.68	0.59	0.48
CD3-CD58	0.27	0.81	0.26	0.43	0.26	0.4	0.57	0.74	0.74	0.35
CD3-CD66	0.63	0.48	0.52	0.65	0.59	0.67	0.35	0.48	0.41	0.59
CD3-IGM	0.54	0.55	0.38	0.58	0.52	0.52	0.42	0.62	0.48	0.49
CD3-cyCD3	0.56	0.51	0.56	0.57	0.5	0.63	0.43	0.44	0.5	0.56
CD3-cyMPO	0.38	0.66	0.38	0.55	0.41	0.51	0.45	0.62	0.59	0.47
CD3-cyTDT	0.56	0.6	0.46	0.67	0.54	0.6	0.33	0.54	0.46	0.57
CD33-CD34	0.49	0.58	0.44	0.7	0.59	0.6	0.3	0.56	0.41	0.58
CD33-CD38	0.65	0.46	0.62	0.63	0.61	0.68	0.37	0.38	0.39	0.63
CD33-CD45	0.53	0.47	0.46	0.58	0.53	0.56	0.42	0.54	0.47	0.53
CD33-CD58	0.39	0.64	0.36	0.47	0.34	0.45	0.53	0.64	0.66	0.42
CD33-CD66	0.48	0.65	0.42	0.48	0.41	0.48	0.52	0.58	0.59	0.45
CD33-IGM	0.32	0.56	0.18	0.52	0.18	0.43	0.48	0.82	0.82	0.36
CD33-cyCD3	0.5	0.55	0.4	0.58	0.45	0.53	0.42	0.6	0.55	0.5
CD33-cyMPO	0.44	0.5	0.48	0.45	0.42	0.46	0.55	0.52	0.58	0.46
CD33-cyTDT	0.61	0.54	0.56	0.58	0.55	0.63	0.42	0.44	0.45	0.57
CD34-CD38	0.5	0.48	0.42	0.58	0.44	0.55	0.42	0.58	0.56	0.51
CD34-CD45	0.4	0.64	0.28	0.55	0.29	0.47	0.45	0.72	0.71	0.43
CD34-CD58	0.38	0.65	0.38	0.45	0.37	0.46	0.55	0.62	0.63	0.42
CD34-CD66	0.34	0.62	0.24	0.6	0.3	0.49	0.4	0.76	0.7	0.44
CD34-IGM	0.26	0.65	0.22	0.53	0.24	0.42	0.47	0.78	0.76	0.39
CD34-cyCD3	0.57	0.58	0.38	0.75	0.6	0.59	0.25	0.62	0.4	0.58
CD34-cyMPO	0.64	0.5	0.5	0.68	0.56	0.62	0.32	0.5	0.44	0.6
CD34-cyTDT	0.52	0.59	0.46	0.47	0.4	0.52	0.53	0.54	0.6	0.46
CD38-CD45	0.68	0.58	0.56	0.8	0.74	0.68	0.2	0.44	0.26	0.69
CD38-CD58	0.68	0.52	0.68	0.62	0.62	0.71	0.38	0.32	0.38	0.65
CD38-CD66	0.38	0.56	0.42	0.45	0.39	0.48	0.55	0.58	0.61	0.44
CD38-IGM	0.48	0.53	0.44	0.45	0.4	0.45	0.55	0.56	0.6	0.45
CD38-cyCD3	0.38	0.63	0.4	0.4	0.35	0.44	0.6	0.6	0.65	0.4
CD38-cyMPO	0.57	0.57	0.52	0.62	0.59	0.59	0.38	0.48	0.41	0.57
CD38-cyTDT	0.56	0.58	0.5	0.53	0.47	0.56	0.47	0.5	0.53	0.52
CD45-CD58	0.54	0.61	0.42	0.65	0.42	0.59	0.35	0.58	0.58	0.55
CD45-CD66	0.53	0.54	0.5	0.53	0.47	0.57	0.47	0.5	0.53	0.52
CD45-IGM	0.54	0.42	0.32	0.65	0.43	0.53	0.35	0.68	0.57	0.5
CD45-cyCD3	0.39	0.65	0.4	0.47	0.38	0.44	0.53	0.6	0.62	0.44
CD45-cyMPO	0.57	0.5	0.56	0.52	0.51	0.58	0.48	0.44	0.49	0.54
CD45-cyTDT	0.51	0.51	0.46	0.55	0.45	0.55	0.45	0.54	0.55	0.51
CD58-CD66	0.44	0.6	0.4	0.52	0.4	0.51	0.48	0.6	0.6	0.46
CD58-IGM	0.48	0.55	0.38	0.57	0.42	0.52	0.43	0.62	0.58	0.48
CD58-cyCD3	0.24	0.63	0.3	0.35	0.27	0.33	0.65	0.7	0.73	0.33
CD58-cyMPO	0.39	0.64	0.34	0.52	0.34	0.48	0.48	0.66	0.66	0.44
CD58-cyTDT	0.44	0.63	0.38	0.57	0.4	0.54	0.43	0.62	0.6	0.48
CD66-IGM	0.27	0.57	0.26	0.47	0.21	0.42	0.53	0.74	0.79	0.37
CD66-cyCD3	0.38	0.55	0.26	0.62	0.42	0.48	0.38	0.74	0.58	0.45
CD66-cyMPO	0.62	0.5	0.46	0.67	0.57	0.6	0.33	0.54	0.43	0.57
CD66-cyTDT	0.36	0.57	0.3	0.58	0.41	0.49	0.42	0.7	0.58	0.45
IGM-cyCD3	0.41	0.56	0.32	0.58	0.45	0.48	0.42	0.68	0.55	0.46
IGM-cyMPO	0.43	0.55	0.42	0.55	0.47	0.51	0.45	0.58	0.53	0.49
IGM-cyTDT	0.57	0.62	0.54	0.58	0.52	0.62	0.42	0.46	0.48	0.56
cyCD3-cyMPO	0.57	0.5	0.54	0.6	0.55	0.61	0.4	0.46	0.45	0.57
cyCD3-cyTDT	0.4	0.61	0.26	0.52	0.29	0.46	0.48	0.74	0.71	0.4
cyMPO-cyTDT	0.62	0.58	0.38	0.73	0.55	0.58	0.27	0.62	0.45	0.57
