# Supplementary material for: The shape of cancer relapse: Topological data analysis predicts recurrence in paediatric acute lymphoblastic leukaemia
Source: PLoS Comput Biol. 2023 Aug 14;19(8):e1011329. doi: 10.1371/journal.pcbi.1011329 (PMC10468039; doi:10.1371/journal.pcbi.1011329)
Supplement: S2 Data — (CSV) [file pcbi.1011329.s003.csv]

	AUC	OOB	TPR	TNR	PPV	NPV	FPR	FNR	FDR	ACC
CD10-CD13	0.85	0.21	0.77	0.79	0.8	0.79	0.21	0.23	0.2	0.78
CD10-CD19	0.85	0.25	0.77	0.78	0.78	0.78	0.22	0.23	0.22	0.77
CD10-CD20	0.85	0.21	0.69	0.84	0.83	0.74	0.16	0.31	0.17	0.77
CD10-CD22	0.91	0.15	0.84	0.82	0.83	0.85	0.18	0.16	0.17	0.83
CD10-CD3	0.83	0.24	0.72	0.78	0.78	0.75	0.22	0.28	0.22	0.75
CD10-CD33	0.88	0.21	0.81	0.78	0.8	0.82	0.22	0.19	0.2	0.79
CD10-CD34	0.91	0.16	0.81	0.85	0.85	0.83	0.15	0.19	0.15	0.83
CD10-CD38	0.89	0.19	0.83	0.77	0.79	0.83	0.23	0.17	0.21	0.8
CD10-CD45	0.85	0.24	0.75	0.78	0.79	0.77	0.22	0.25	0.21	0.77
CD10-CD58	0.89	0.19	0.84	0.77	0.8	0.84	0.23	0.16	0.2	0.8
CD10-CD66	0.88	0.22	0.81	0.75	0.77	0.82	0.25	0.19	0.23	0.78
CD10-IGM	0.91	0.16	0.87	0.82	0.83	0.87	0.18	0.13	0.17	0.84
CD10-cyCD3	0.83	0.25	0.68	0.83	0.81	0.73	0.17	0.32	0.19	0.75
CD10-cyMPO	0.94	0.16	0.88	0.83	0.85	0.89	0.17	0.12	0.15	0.86
CD10-cyTDT	0.88	0.21	0.8	0.84	0.84	0.82	0.16	0.2	0.16	0.82
CD13-CD19	0.87	0.21	0.79	0.79	0.79	0.8	0.21	0.21	0.21	0.79
CD13-CD20	0.86	0.22	0.78	0.78	0.79	0.79	0.22	0.22	0.21	0.78
CD13-CD22	0.85	0.25	0.75	0.78	0.78	0.77	0.22	0.25	0.22	0.76
CD13-CD3	0.85	0.22	0.75	0.79	0.79	0.77	0.21	0.25	0.21	0.77
CD13-CD33	0.92	0.16	0.91	0.78	0.81	0.91	0.22	0.09	0.19	0.84
CD13-CD34	0.91	0.15	0.9	0.78	0.81	0.89	0.22	0.1	0.19	0.84
CD13-CD38	0.91	0.17	0.85	0.82	0.84	0.87	0.18	0.15	0.16	0.84
CD13-CD45	0.85	0.23	0.81	0.74	0.77	0.8	0.26	0.19	0.23	0.77
CD13-CD58	0.88	0.2	0.77	0.8	0.81	0.78	0.2	0.23	0.19	0.79
CD13-CD66	0.9	0.15	0.89	0.82	0.84	0.89	0.18	0.11	0.16	0.86
CD13-IGM	0.87	0.22	0.83	0.76	0.78	0.83	0.24	0.17	0.22	0.8
CD13-cyCD3	0.88	0.21	0.8	0.78	0.8	0.81	0.22	0.2	0.2	0.79
CD13-cyMPO	0.93	0.16	0.88	0.81	0.83	0.88	0.19	0.12	0.17	0.85
CD13-cyTDT	0.84	0.24	0.79	0.73	0.75	0.79	0.27	0.21	0.25	0.76
CD19-CD20	0.88	0.2	0.83	0.82	0.83	0.83	0.18	0.17	0.17	0.82
CD19-CD22	0.91	0.17	0.84	0.83	0.84	0.85	0.17	0.16	0.16	0.84
CD19-CD3	0.87	0.23	0.77	0.75	0.77	0.77	0.25	0.23	0.23	0.76
CD19-CD33	0.81	0.28	0.74	0.72	0.74	0.75	0.28	0.26	0.26	0.73
CD19-CD34	0.9	0.17	0.81	0.86	0.86	0.83	0.14	0.19	0.14	0.84
CD19-CD38	0.9	0.19	0.87	0.77	0.79	0.87	0.23	0.13	0.21	0.82
CD19-CD45	0.88	0.21	0.83	0.76	0.79	0.82	0.24	0.17	0.21	0.8
CD19-CD58	0.84	0.23	0.77	0.77	0.77	0.78	0.23	0.23	0.23	0.77
CD19-CD66	0.9	0.19	0.86	0.78	0.8	0.86	0.22	0.14	0.2	0.82
CD19-IGM	0.9	0.19	0.82	0.85	0.86	0.83	0.15	0.18	0.14	0.83
CD19-cyCD3	0.84	0.22	0.78	0.74	0.76	0.79	0.26	0.22	0.24	0.76
CD19-cyMPO	0.91	0.17	0.83	0.82	0.83	0.84	0.18	0.17	0.17	0.83
CD19-cyTDT	0.88	0.22	0.79	0.79	0.8	0.8	0.21	0.21	0.2	0.79
CD20-CD22	0.92	0.18	0.91	0.73	0.78	0.9	0.27	0.09	0.22	0.82
CD20-CD3	0.87	0.21	0.74	0.83	0.83	0.77	0.17	0.26	0.17	0.79
CD20-CD33	0.86	0.2	0.76	0.82	0.82	0.77	0.18	0.24	0.18	0.79
CD20-CD34	0.9	0.15	0.81	0.87	0.87	0.83	0.13	0.19	0.13	0.84
CD20-CD38	0.88	0.21	0.72	0.85	0.83	0.77	0.15	0.28	0.17	0.78
CD20-CD45	0.92	0.17	0.85	0.83	0.85	0.86	0.17	0.15	0.15	0.84
CD20-CD58	0.92	0.18	0.8	0.86	0.86	0.82	0.14	0.2	0.14	0.83
CD20-CD66	0.86	0.23	0.73	0.83	0.82	0.76	0.17	0.27	0.18	0.78
CD20-IGM	0.91	0.17	0.85	0.75	0.79	0.86	0.25	0.15	0.21	0.8
CD20-cyCD3	0.86	0.24	0.76	0.81	0.81	0.79	0.19	0.24	0.19	0.79
CD20-cyMPO	0.95	0.12	0.88	0.88	0.88	0.89	0.12	0.12	0.12	0.88
CD20-cyTDT	0.89	0.22	0.73	0.84	0.84	0.77	0.16	0.27	0.16	0.78
CD22-CD3	0.9	0.18	0.83	0.8	0.82	0.83	0.2	0.17	0.18	0.81
CD22-CD33	0.87	0.2	0.8	0.79	0.8	0.8	0.21	0.2	0.2	0.79
CD22-CD34	0.89	0.16	0.82	0.83	0.83	0.83	0.17	0.18	0.17	0.82
CD22-CD38	0.93	0.15	0.87	0.81	0.83	0.88	0.19	0.13	0.17	0.84
CD22-CD45	0.87	0.22	0.82	0.77	0.79	0.82	0.23	0.18	0.21	0.79
CD22-CD58	0.92	0.15	0.89	0.8	0.82	0.89	0.2	0.11	0.18	0.84
CD22-CD66	0.88	0.19	0.8	0.79	0.79	0.81	0.21	0.2	0.21	0.79
CD22-IGM	0.88	0.19	0.87	0.74	0.78	0.86	0.26	0.13	0.22	0.81
CD22-cyCD3	0.85	0.23	0.76	0.78	0.79	0.78	0.22	0.24	0.21	0.77
CD22-cyMPO	0.91	0.18	0.85	0.85	0.86	0.86	0.15	0.15	0.14	0.85
CD22-cyTDT	0.92	0.17	0.87	0.77	0.8	0.87	0.23	0.13	0.2	0.82
CD3-CD33	0.89	0.19	0.82	0.8	0.81	0.83	0.2	0.18	0.19	0.81
CD3-CD34	0.91	0.19	0.81	0.82	0.83	0.83	0.18	0.19	0.17	0.82
CD3-CD38	0.9	0.17	0.89	0.76	0.8	0.89	0.24	0.11	0.2	0.83
CD3-CD45	0.88	0.2	0.82	0.74	0.77	0.82	0.26	0.18	0.23	0.78
CD3-CD58	0.84	0.24	0.73	0.77	0.77	0.75	0.23	0.27	0.23	0.75
CD3-CD66	0.86	0.23	0.75	0.81	0.81	0.77	0.19	0.25	0.19	0.78
CD3-IGM	0.92	0.15	0.88	0.83	0.84	0.88	0.17	0.12	0.16	0.86
CD3-cyCD3	0.88	0.21	0.79	0.79	0.8	0.8	0.21	0.21	0.2	0.79
CD3-cyMPO	0.87	0.2	0.77	0.8	0.8	0.79	0.2	0.23	0.2	0.79
CD3-cyTDT	0.87	0.23	0.77	0.78	0.79	0.78	0.22	0.23	0.21	0.78
CD33-CD34	0.92	0.18	0.9	0.77	0.8	0.9	0.23	0.1	0.2	0.83
CD33-CD38	0.93	0.16	0.89	0.77	0.8	0.89	0.23	0.11	0.2	0.83
CD33-CD45	0.91	0.18	0.83	0.86	0.86	0.85	0.14	0.17	0.14	0.84
CD33-CD58	0.85	0.22	0.74	0.8	0.8	0.77	0.2	0.26	0.2	0.77
CD33-CD66	0.92	0.17	0.88	0.77	0.81	0.88	0.23	0.12	0.19	0.83
CD33-IGM	0.86	0.25	0.71	0.82	0.82	0.75	0.18	0.29	0.18	0.77
CD33-cyCD3	0.87	0.21	0.81	0.73	0.76	0.8	0.27	0.19	0.24	0.77
CD33-cyMPO	0.9	0.17	0.79	0.83	0.83	0.81	0.17	0.21	0.17	0.81
CD33-cyTDT	0.95	0.13	0.94	0.8	0.83	0.94	0.2	0.06	0.17	0.87
CD34-CD38	0.93	0.14	0.88	0.83	0.85	0.88	0.17	0.12	0.15	0.85
CD34-CD45	0.87	0.2	0.85	0.77	0.79	0.85	0.23	0.15	0.21	0.81
CD34-CD58	0.89	0.18	0.81	0.8	0.82	0.82	0.2	0.19	0.18	0.81
CD34-CD66	0.9	0.17	0.86	0.76	0.79	0.86	0.24	0.14	0.21	0.81
CD34-IGM	0.89	0.2	0.84	0.78	0.8	0.85	0.22	0.16	0.2	0.81
CD34-cyCD3	0.9	0.16	0.85	0.79	0.81	0.86	0.21	0.15	0.19	0.82
CD34-cyMPO	0.9	0.16	0.84	0.8	0.82	0.84	0.2	0.16	0.18	0.82
CD34-cyTDT	0.9	0.16	0.87	0.8	0.82	0.87	0.2	0.13	0.18	0.84
CD38-CD45	0.91	0.18	0.84	0.78	0.8	0.84	0.22	0.16	0.2	0.81
CD38-CD58	0.91	0.14	0.85	0.82	0.84	0.87	0.18	0.15	0.16	0.84
CD38-CD66	0.88	0.21	0.81	0.8	0.81	0.83	0.2	0.19	0.19	0.81
CD38-IGM	0.9	0.19	0.83	0.78	0.8	0.84	0.22	0.17	0.2	0.81
CD38-cyCD3	0.85	0.24	0.8	0.73	0.75	0.8	0.27	0.2	0.25	0.77
CD38-cyMPO	0.91	0.18	0.82	0.82	0.83	0.83	0.18	0.18	0.17	0.82
CD38-cyTDT	0.93	0.16	0.89	0.8	0.82	0.89	0.2	0.11	0.18	0.85
CD45-CD58	0.9	0.19	0.81	0.8	0.82	0.82	0.2	0.19	0.18	0.81
CD45-CD66	0.88	0.19	0.72	0.88	0.87	0.77	0.12	0.28	0.13	0.8
CD45-IGM	0.91	0.18	0.82	0.87	0.88	0.84	0.13	0.18	0.12	0.84
CD45-cyCD3	0.9	0.19	0.82	0.75	0.79	0.83	0.25	0.18	0.21	0.79
CD45-cyMPO	0.92	0.17	0.86	0.79	0.81	0.87	0.21	0.14	0.19	0.83
CD45-cyTDT	0.87	0.2	0.75	0.83	0.83	0.78	0.17	0.25	0.17	0.79
CD58-CD66	0.89	0.17	0.83	0.8	0.82	0.83	0.2	0.17	0.18	0.82
CD58-IGM	0.92	0.16	0.92	0.75	0.79	0.92	0.25	0.08	0.21	0.83
CD58-cyCD3	0.83	0.25	0.75	0.75	0.76	0.76	0.25	0.25	0.24	0.75
CD58-cyMPO	0.9	0.18	0.83	0.82	0.83	0.84	0.18	0.17	0.17	0.82
CD58-cyTDT	0.9	0.18	0.84	0.79	0.82	0.85	0.21	0.16	0.18	0.82
CD66-IGM	0.9	0.21	0.8	0.84	0.84	0.82	0.16	0.2	0.16	0.82
CD66-cyCD3	0.87	0.23	0.82	0.74	0.77	0.82	0.26	0.18	0.23	0.78
CD66-cyMPO	0.92	0.18	0.82	0.84	0.84	0.83	0.16	0.18	0.16	0.83
CD66-cyTDT	0.87	0.22	0.82	0.74	0.77	0.82	0.26	0.18	0.23	0.78
IGM-cyCD3	0.86	0.24	0.74	0.8	0.8	0.77	0.2	0.26	0.2	0.77
IGM-cyMPO	0.94	0.15	0.89	0.83	0.85	0.89	0.17	0.11	0.15	0.86
IGM-cyTDT	0.88	0.21	0.78	0.82	0.83	0.8	0.18	0.22	0.17	0.8
cyCD3-cyMPO	0.92	0.15	0.88	0.81	0.83	0.88	0.19	0.12	0.17	0.84
cyCD3-cyTDT	0.91	0.17	0.9	0.76	0.8	0.89	0.24	0.1	0.2	0.83
cyMPO-cyTDT	0.93	0.14	0.87	0.81	0.84	0.87	0.19	0.13	0.16	0.84
