# Supplementary material for: The shape of cancer relapse: Topological data analysis predicts recurrence in paediatric acute lymphoblastic leukaemia
Source: PLoS Comput Biol. 2023 Aug 14;19(8):e1011329. doi: 10.1371/journal.pcbi.1011329 (PMC10468039; doi:10.1371/journal.pcbi.1011329)
Supplement: S3 Data — (CSV) [file pcbi.1011329.s004.csv]

	AUC	OOB	TPR	TNR	PPV	NPV	FPR	FNR	FDR	ACC
CD10-CD13	0.57	0.28	0.15	0.89	0.19	0.8	0.11	0.85	0.81	0.74
CD10-CD19	0.5	0.3	0.08	0.92	0.17	0.79	0.08	0.92	0.83	0.75
CD10-CD20	0.59	0.26	0.28	0.92	0.47	0.83	0.08	0.72	0.53	0.79
CD10-CD22	0.6	0.26	0.12	0.91	0.29	0.8	0.09	0.88	0.71	0.75
CD10-CD3	0.52	0.28	0.12	0.95	0.48	0.8	0.05	0.88	0.52	0.78
CD10-CD33	0.53	0.27	0.12	0.89	0.26	0.79	0.11	0.88	0.74	0.73
CD10-CD34	0.81	0.27	0.43	0.94	0.65	0.87	0.06	0.57	0.35	0.83
CD10-CD38	0.58	0.29	0.1	0.9	0.26	0.79	0.1	0.9	0.74	0.73
CD10-CD45	0.54	0.29	0.17	0.87	0.28	0.8	0.13	0.83	0.72	0.72
CD10-CD58	0.66	0.27	0.25	0.9	0.47	0.82	0.1	0.75	0.53	0.76
CD10-CD66	0.6	0.31	0.03	0.94	0.12	0.79	0.06	0.97	0.88	0.76
CD10-IGM	0.54	0.26	0.2	0.91	0.42	0.81	0.09	0.8	0.58	0.77
CD10-cyCD3	0.45	0.31	0.05	0.88	0.15	0.78	0.12	0.95	0.85	0.71
CD10-cyMPO	0.74	0.24	0.33	0.86	0.4	0.83	0.14	0.67	0.6	0.75
CD10-cyTDT	0.52	0.31	0.03	0.9	0.08	0.78	0.1	0.97	0.92	0.72
CD13-CD19	0.48	0.3	0.07	0.9	0.11	0.79	0.1	0.93	0.89	0.72
CD13-CD20	0.59	0.3	0.17	0.86	0.21	0.8	0.14	0.83	0.79	0.72
CD13-CD22	0.44	0.28	0.02	0.9	0.03	0.78	0.1	0.98	0.97	0.72
CD13-CD3	0.54	0.32	0.05	0.91	0.12	0.79	0.09	0.95	0.88	0.73
CD13-CD33	0.6	0.31	0.12	0.89	0.2	0.79	0.11	0.88	0.8	0.73
CD13-CD34	0.67	0.29	0.22	0.9	0.34	0.81	0.1	0.78	0.66	0.76
CD13-CD38	0.46	0.28	0.1	0.89	0.26	0.79	0.11	0.9	0.74	0.72
CD13-CD45	0.49	0.31	0.07	0.94	0.18	0.8	0.06	0.93	0.82	0.76
CD13-CD58	0.5	0.29	0.07	0.9	0.16	0.79	0.1	0.93	0.84	0.73
CD13-CD66	0.56	0.29	0.12	0.91	0.29	0.8	0.09	0.88	0.71	0.75
CD13-IGM	0.55	0.29	0.08	0.9	0.17	0.79	0.1	0.92	0.83	0.73
CD13-cyCD3	0.61	0.28	0.1	0.93	0.24	0.8	0.07	0.9	0.76	0.76
CD13-cyMPO	0.69	0.3	0.33	0.81	0.33	0.83	0.19	0.67	0.67	0.71
CD13-cyTDT	0.56	0.32	0.15	0.87	0.18	0.8	0.13	0.85	0.82	0.72
CD19-CD20	0.68	0.24	0.25	0.92	0.46	0.83	0.08	0.75	0.54	0.78
CD19-CD22	0.66	0.28	0.1	0.92	0.37	0.8	0.08	0.9	0.63	0.75
CD19-CD3	0.63	0.3	0.17	0.92	0.35	0.81	0.08	0.83	0.65	0.76
CD19-CD33	0.53	0.32	0.12	0.84	0.12	0.79	0.16	0.88	0.88	0.69
CD19-CD34	0.62	0.27	0.2	0.9	0.35	0.81	0.1	0.8	0.65	0.75
CD19-CD38	0.61	0.3	0.18	0.85	0.21	0.8	0.15	0.82	0.79	0.71
CD19-CD45	0.43	0.31	0.07	0.86	0.17	0.78	0.14	0.93	0.83	0.69
CD19-CD58	0.55	0.26	0.2	0.84	0.26	0.8	0.16	0.8	0.74	0.71
CD19-CD66	0.65	0.29	0.25	0.9	0.41	0.82	0.1	0.75	0.59	0.76
CD19-IGM	0.55	0.27	0.13	0.9	0.18	0.8	0.1	0.87	0.82	0.74
CD19-cyCD3	0.5	0.29	0.05	0.87	0.09	0.78	0.13	0.95	0.91	0.7
CD19-cyMPO	0.72	0.24	0.43	0.9	0.58	0.86	0.1	0.57	0.42	0.8
CD19-cyTDT	0.65	0.28	0.28	0.91	0.5	0.83	0.09	0.72	0.5	0.78
CD20-CD22	0.6	0.28	0.12	0.9	0.33	0.8	0.1	0.88	0.67	0.74
CD20-CD3	0.63	0.25	0.27	0.91	0.5	0.83	0.09	0.73	0.5	0.78
CD20-CD33	0.62	0.29	0.27	0.84	0.37	0.81	0.16	0.73	0.63	0.72
CD20-CD34	0.68	0.29	0.25	0.87	0.3	0.82	0.13	0.75	0.7	0.74
CD20-CD38	0.7	0.25	0.27	0.89	0.43	0.82	0.11	0.73	0.57	0.76
CD20-CD45	0.67	0.24	0.27	0.89	0.4	0.82	0.11	0.73	0.6	0.76
CD20-CD58	0.76	0.26	0.43	0.84	0.44	0.85	0.16	0.57	0.56	0.76
CD20-CD66	0.61	0.27	0.15	0.92	0.3	0.81	0.08	0.85	0.7	0.76
CD20-IGM	0.71	0.22	0.25	0.95	0.67	0.83	0.05	0.75	0.33	0.81
CD20-cyCD3	0.58	0.27	0.18	0.9	0.34	0.81	0.1	0.82	0.66	0.75
CD20-cyMPO	0.83	0.22	0.42	0.93	0.64	0.86	0.07	0.58	0.36	0.83
CD20-cyTDT	0.62	0.24	0.28	0.91	0.51	0.83	0.09	0.72	0.49	0.78
CD22-CD3	0.53	0.3	0.08	0.93	0.27	0.79	0.07	0.92	0.73	0.75
CD22-CD33	0.49	0.31	0.03	0.87	0.05	0.77	0.13	0.97	0.95	0.69
CD22-CD34	0.54	0.25	0.23	0.85	0.29	0.81	0.15	0.77	0.71	0.72
CD22-CD38	0.57	0.3	0.17	0.9	0.39	0.81	0.1	0.83	0.61	0.75
CD22-CD45	0.43	0.26	0.18	0.86	0.22	0.8	0.14	0.82	0.78	0.72
CD22-CD58	0.59	0.3	0.1	0.86	0.12	0.79	0.14	0.9	0.87	0.7
CD22-CD66	0.51	0.3	0.12	0.88	0.21	0.79	0.12	0.88	0.79	0.72
CD22-IGM	0.55	0.3	0.12	0.91	0.32	0.8	0.09	0.88	0.68	0.74
CD22-cyCD3	0.58	0.28	0.13	0.88	0.2	0.8	0.12	0.87	0.8	0.73
CD22-cyMPO	0.59	0.25	0.18	0.88	0.32	0.81	0.12	0.82	0.68	0.74
CD22-cyTDT	0.65	0.25	0.23	0.89	0.4	0.82	0.11	0.77	0.6	0.76
CD3-CD33	0.6	0.24	0.17	0.9	0.41	0.8	0.1	0.83	0.59	0.75
CD3-CD34	0.65	0.26	0.28	0.94	0.57	0.84	0.06	0.72	0.43	0.81
CD3-CD38	0.66	0.24	0.23	0.88	0.33	0.82	0.12	0.77	0.67	0.74
CD3-CD45	0.67	0.28	0.27	0.89	0.4	0.82	0.11	0.73	0.6	0.76
CD3-CD58	0.6	0.31	0.17	0.89	0.24	0.8	0.11	0.83	0.76	0.74
CD3-CD66	0.55	0.3	0.15	0.91	0.27	0.81	0.09	0.85	0.73	0.76
CD3-IGM	0.75	0.26	0.22	0.93	0.51	0.82	0.07	0.78	0.49	0.79
CD3-cyCD3	0.63	0.27	0.18	0.91	0.37	0.81	0.09	0.82	0.63	0.76
CD3-cyMPO	0.56	0.25	0.32	0.87	0.41	0.83	0.13	0.68	0.59	0.76
CD3-cyTDT	0.58	0.27	0.23	0.89	0.44	0.81	0.11	0.77	0.56	0.75
CD33-CD34	0.56	0.28	0.23	0.87	0.33	0.81	0.13	0.77	0.67	0.74
CD33-CD38	0.67	0.26	0.25	0.86	0.33	0.82	0.14	0.75	0.67	0.73
CD33-CD45	0.65	0.24	0.23	0.87	0.38	0.81	0.13	0.77	0.62	0.74
CD33-CD58	0.51	0.27	0.15	0.88	0.25	0.8	0.12	0.85	0.75	0.73
CD33-CD66	0.62	0.28	0.22	0.88	0.44	0.81	0.12	0.78	0.56	0.74
CD33-IGM	0.59	0.29	0.28	0.94	0.58	0.84	0.06	0.72	0.42	0.81
CD33-cyCD3	0.58	0.3	0.15	0.85	0.17	0.79	0.15	0.85	0.83	0.71
CD33-cyMPO	0.65	0.27	0.33	0.88	0.42	0.84	0.12	0.67	0.58	0.77
CD33-cyTDT	0.79	0.28	0.35	0.86	0.38	0.84	0.14	0.65	0.62	0.75
CD34-CD38	0.66	0.27	0.15	0.9	0.32	0.8	0.1	0.85	0.68	0.75
CD34-CD45	0.59	0.28	0.2	0.9	0.46	0.81	0.1	0.8	0.54	0.76
CD34-CD58	0.7	0.29	0.28	0.85	0.35	0.82	0.15	0.72	0.65	0.73
CD34-CD66	0.61	0.3	0.1	0.93	0.22	0.8	0.07	0.9	0.78	0.76
CD34-IGM	0.6	0.29	0.15	0.87	0.21	0.8	0.13	0.85	0.79	0.72
CD34-cyCD3	0.64	0.26	0.37	0.87	0.41	0.84	0.13	0.63	0.59	0.77
CD34-cyMPO	0.75	0.25	0.42	0.9	0.52	0.86	0.1	0.58	0.48	0.8
CD34-cyTDT	0.59	0.32	0.15	0.91	0.37	0.8	0.09	0.85	0.63	0.76
CD38-CD45	0.64	0.22	0.27	0.89	0.49	0.82	0.11	0.73	0.51	0.76
CD38-CD58	0.67	0.26	0.42	0.91	0.62	0.86	0.09	0.58	0.38	0.81
CD38-CD66	0.55	0.3	0.13	0.9	0.23	0.8	0.1	0.87	0.77	0.74
CD38-IGM	0.53	0.27	0.2	0.9	0.33	0.81	0.1	0.8	0.67	0.76
CD38-cyCD3	0.47	0.33	0.07	0.89	0.2	0.78	0.11	0.93	0.8	0.72
CD38-cyMPO	0.69	0.24	0.22	0.93	0.59	0.82	0.07	0.78	0.41	0.78
CD38-cyTDT	0.73	0.24	0.35	0.88	0.39	0.84	0.12	0.65	0.61	0.77
CD45-CD58	0.63	0.27	0.28	0.83	0.3	0.82	0.17	0.72	0.7	0.72
CD45-CD66	0.64	0.24	0.25	0.9	0.46	0.82	0.1	0.75	0.54	0.77
CD45-IGM	0.58	0.27	0.22	0.89	0.47	0.81	0.11	0.78	0.53	0.75
CD45-cyCD3	0.6	0.31	0.08	0.92	0.2	0.79	0.08	0.92	0.8	0.75
CD45-cyMPO	0.73	0.25	0.3	0.83	0.28	0.82	0.17	0.7	0.72	0.72
CD45-cyTDT	0.64	0.25	0.3	0.89	0.4	0.83	0.11	0.7	0.6	0.77
CD58-CD66	0.69	0.26	0.35	0.85	0.39	0.84	0.15	0.65	0.61	0.74
CD58-IGM	0.64	0.24	0.17	0.93	0.36	0.81	0.07	0.83	0.64	0.77
CD58-cyCD3	0.48	0.31	0.02	0.85	0.02	0.76	0.15	0.98	0.98	0.68
CD58-cyMPO	0.7	0.29	0.2	0.86	0.26	0.81	0.14	0.8	0.74	0.72
CD58-cyTDT	0.69	0.25	0.3	0.86	0.38	0.83	0.14	0.7	0.62	0.74
CD66-IGM	0.49	0.3	0.08	0.87	0.14	0.78	0.13	0.92	0.86	0.71
CD66-cyCD3	0.51	0.31	0.18	0.9	0.39	0.81	0.1	0.82	0.61	0.75
CD66-cyMPO	0.73	0.24	0.45	0.9	0.65	0.87	0.1	0.55	0.35	0.81
CD66-cyTDT	0.5	0.31	0.05	0.88	0.06	0.78	0.12	0.95	0.94	0.71
IGM-cyCD3	0.6	0.3	0.17	0.91	0.28	0.81	0.09	0.83	0.72	0.76
IGM-cyMPO	0.76	0.24	0.37	0.9	0.56	0.85	0.1	0.63	0.44	0.79
IGM-cyTDT	0.53	0.26	0.18	0.92	0.44	0.81	0.08	0.82	0.56	0.77
cyCD3-cyMPO	0.72	0.24	0.2	0.9	0.36	0.81	0.1	0.8	0.64	0.75
cyCD3-cyTDT	0.63	0.29	0.17	0.9	0.42	0.8	0.1	0.83	0.58	0.75
cyMPO-cyTDT	0.65	0.27	0.2	0.93	0.47	0.82	0.07	0.8	0.53	0.78
