# Supplementary material for: The shape of cancer relapse: Topological data analysis predicts recurrence in paediatric acute lymphoblastic leukaemia
Source: PLoS Comput Biol. 2023 Aug 14;19(8):e1011329. doi: 10.1371/journal.pcbi.1011329 (PMC10468039; doi:10.1371/journal.pcbi.1011329)
Supplement: S4 Data — (CSV) [file pcbi.1011329.s005.csv]

ID	Sex	Age at diagnosis	Risk at diagnosis	Immunophenotype	BM blasts at diagnosis	Karyotype	ETV6/RUNX1	TCF3/PBX1	MLL	BCR/ABL1	Long term status	Time to relapse
HVR_002	F	3798	Intermediate	Common	69,6	-	No	No	No	No	Relapse	421
HVR_003	M	2645	Low	Common	39,3	Hyperdiploid	No	No	No	No	Relapse	1153
HVR_004	M	663	Intermediate	Common	80,2	Hyperdiploid	No	No	No	No	Relapse	671
HVR_005	M	4713	Intermediate	Common	96,3	-	No	No	No	No	Relapse	300
HVR_006	F	741	Intermediate	Common	80	Hyperdiploid	No	No	No	No	Relapse	806
HVR_007	M	456	Low	Common	88,9	Hyperdiploid	No	No	No	No	Relapse	543
HVR_008	F	129	Intermediate	Mixed	86,8	Normal	No	No	Yes	No	Relapse	336
HVR_014	F	1864	Low	Common	48,3	-	No	No	No	No	No relapse
HVR_015	M	1466	Low	Common	84,3	Hyperdiploid	No	No	No	No	No relapse
HVR_016	F	1097	Low	Pre-B	75,4	Normal	No	No	No	No	No relapse
HVR_017	F	904	Intermediate	Pre-B	77	Normal	No	No	No	No	No relapse
HVR_018	M	1348	Low	Common	83,8	Hyperdiploid	No	No	No	No	No relapse
HVR_019	F	931	Intermediate	Pre-B	62,2	Normal	Yes	No	No	No	No relapse
HVR_020	F	3879	Intermediate	Pre-B	68,9	Normal	No	No	No	No	No relapse
HVR_024	M	514	Low	Pre-B	73	Normal	No	No	No	No	No relapse
HVR_027	M	2720	-	Common	93	-	Yes	No	No	No	No relapse
HVR_030	M	1373	Low	Common	96,3	Hyperdiploid	No	No	No	No	No relapse
HVR_031	M	396	Low	Common	25	Normal	No	No	No	No	No relapse
HVR_032	F	1946	Low	Pre-B	89	Hyperdiploid	No	No	No	No	No relapse
HVR_033	M	1235	Intermediate	Common	95,6	Hyperdiploid	No	No	No	No	No relapse
HVR_036	M	715	Low	Common	75,4	Normal	Yes	No	No	No	No relapse
HVR_037	M	3255	Low	Pre-B	39	-	No	No	No	No	No relapse
HVR_038	F	3220	Low	Common	91,7	-	No	No	No	No	No relapse
HVR_039	M	417	Intermediate	Pre-B	26	Normal	No	No	Yes	No	No relapse
HVR_040	M	767	Low	Common	81,2	Hyperdiploid	No	No	No	No	No relapse
HVR_041	M	893	Low	Common	87,4	-	No	No	No	No	No relapse
HVR_042	F	185	Intermediate	Pro-B	90,8	Normal	No	No	Yes	No	No relapse
HVR_043	M	336	Low	Pre-B	82,7	-	No	No	No	No	No relapse
HVR_044	M	1409	Low	Common	95,1	-	No	No	No	No	No relapse
HVR_045	M	489	Intermediate	Common	90,4	-	Yes	No	No	No	Relapse	683
HNJ_001	F	1488	Low	Mixed	78	Hyperdiploid	No	No	No	No	Relapse	1313
HNJ_002	F	562	Intermediate	Mixed	85	Normal	No	No	No	No	Relapse	610
HNJ_003	M	2284	-	Mixed	95	Normal	No	No	No	No	Relapse	818
HNJ_004	M	1580	Intermediate	Mixed	95	Hyperdiploid	No	No	No	No	Relapse	792
HNJ_005	M	828	-	Mixed	84	Hyperdiploid	No	No	No	No	Relapse	573
HNJ_006	M	1310	Intermediate	Common	95	Normal	No	No	No	No	No relapse
HNJ_007	M	1759	Intermediate	Mixed	82	Normal	No	No	No	No	No relapse
HNJ_008	M	2030	Intermediate	Common	90	Normal	No	Sí	No	No	No relapse
HNJ_009	F	968	Intermediate	Common	90	Normal	No	No	No	No	No relapse
HNJ_010	F	3201	Intermediate	Mixed	90	Normal	No	No	No	No	No relapse
HNJ_012	F		Intermediate	Common	99	Hyperdiploid	No	No	No	No	No relapse
HNJ_013	F	241	-	Pro-B	73	Normal	No	No	No	No	No relapse
HNJ_014	F	811	Intermediate	Common	85	Normal	No	No	No	No	No relapse
HNJ_018	M	1080	Intermediate	Pre-B	90	Hyperdiploid	No	No	No	No	No relapse
HNJ_019	F	1056	Intermediate	Pre-B	95	Normal	No	No	No	No	No relapse
HNJ_020	F	2801	Intermediate	Common	95	Normal	No	No	No	No	No relapse
HNJ_022	M	2697	Low	Common	83	Normal	Yes	No	No	No	No relapse
HNJ_023	M	3662	Intermediate	Common	80	Normal	No	No	No	No	No relapse
HNJ_024	M	6100	Intermediate	Common	62	Normal	No	No	No	No	No relapse
HNJ_027	F	1315	Intermediate	Common	70	Normal	Yes	No	No	No	No relapse
HMU_002	M	1735	Low	Common	99,0	-	Sí	No	No	No	Relapse	307
HMU_003	M	1560	Low	Common	68,0	-	No	No	No	No	No relapse
HMU_004	M	1860	Low	Pre-B	54,0	Normal	No	No	No	No	No relapse
HMU_005	F	707	Intermediate	Pre-B	87,0	Hyperdiploid	No	No	No	No	No relapse
HMU_006	F	208	High	Pro-B	80,0	-	No	No	Sí	No	No relapse
HMU_007	M	3332	Low	Common	83,0	-	No	No	No	No	No relapse
HMU_008	M	1647	Intermediate	Common	94,7	-	Sí	No	No	No	No relapse
HMU_009	F	2446	Intermediate	Pro-B	56,0	-	No	No	No	No	No relapse
HMU_010	F	979	Low	Pre-B	61,0	-	No	No	No	No	No relapse
HMU_011	F	4199	High	Common	76,0	-	No	No	No	No	Relapse	1475
HMU_012	M	2320	Low	Common	78,8	-	No	No	No	No	No relapse
HMU_013	M	1786	Low	Common	25,6	Normal	Sí	No	No	-	No relapse
HMU_014	F	4297	Intermediate	Common	59,0	-	No	No	No	No	No relapse
HMU_015	F	1367	Intermediate	Pre-B	67,0	-	Sí	No	No	No	No relapse
HMU_016	M	317	High	Pro-B	48,7	-	No	No	Sí	No	No relapse
HMU_017	M	1049	Low	Pre-B	83,7	-	Sí	No	No	No	No relapse
HMU_019	F	1131	Low	Common	86,4	-	No	No	No	No	No relapse
HMU_020	F	4810	High	Common	93,7	-	No	No	No	No	Relapse	512
HMU_025	F	1667	Low	Common	81,5	-	Sí	No	No	No	No relapse
HMU_026	F	2205	Intermediate	Common	73,3	-	No	No	No	No	No relapse
HMU_027	F	2894	Intermediate	Common	67,0	Normal	No	No	No	No	No relapse
HMU_028	M	500	Low	Common	86,0	Normal	No	No	No	No	No relapse
HMU_030	M	2371	Low	Common	82,4	-	No	No	No	No	No relapse
HMU_031	M	888	Low	Common	77,0	Normal	No	No	No	No	No relapse
HMU_032	M	1694	Low	Common	81,7	-	No	No	No	No	No relapse
HMU_033	M	1031	Low	Common	60,0	-	No	No	No	No	No relapse
HMU_034	M	1999	Intermediate	Common	84,1	Normal	Sí	No	No	No	No relapse
HMU_035	M	2628	Intermediate	Common	81,8	Normal	No	No	No	No	No relapse
HMU_036	M	4447	High	Common	30,0	-	No	No	No	No	No relapse
HMU_037	F	924	Low	Common	91,3	-	No	No	No	No	No relapse
HMU_038	M	1295	Low	Common	89,4	-	No	No	No	No	No relapse
HMU_039	M	1359	Low	Common	68,3	-	Sí	No	-	No	No relapse
HMU_040	F	864	Intermediate	Common	70,0	-	No	No	No	No	No relapse
HMU_042	M	5078	Intermediate	Common	81,0	-	No	No	No	No	No relapse
HMU_044	F	2651	Intermediate	Common	94,0	-	Sí	No	No	No	No relapse
HMU_046	M	1843	Intermediate	Common	90,4	Normal	No	No	No	No	No relapse
HMU_047	M	4967	Intermediate	Common	80,8	Hyperdiploid	No	No	No	No	No relapse
HMU_048	M	2863	Intermediate	Common	46,6	-	No	No	No	No	No relapse
HMU_050	F	1199	Intermediate	Pre-B	63,0	-	No	No	No	No	No relapse
HMU_051	F	3262	Intermediate	Pre-B	81,0	-	No	No	No	No	No relapse
HMU_052	F	1303	Low	Pre-B	36,0	-	No	No	No	-	No relapse
HMU_053	F	2176	Low	Common	77,0	-	Sí	No	No	No	No relapse
HMU_054	F	1395	Low	Common	82,2	-	No	No	No	No	No relapse
HMU_055	F	2054	Intermediate	Common	72,3	-	No	No	No	No	No relapse
HMU_056	F	3338	High	Common	41,0	-	No	No	No	No	No relapse
HMU_057	F	3134	Low	Common	86,1	Normal	No	No	No	No	No relapse
